# Supplementary material for: Postbiotic-based recombinant receptor activator of NF-κB ligand enhanced oral vaccine efficiency in chicken
Source: Appl Microbiol Biotechnol. 2024 Jun 26;108(1):397. doi: 10.1007/s00253-024-13237-9 (PMC11208263; doi:10.1007/s00253-024-13237-9)
Supplement: Supplementary file 2 — Supplementary file2 (XLSX 49 KB) [file 253_2024_13237_MOESM2_ESM.xlsx]

## Sheet: Title page
Applied Microbiology and Biotechnology
Postbiotic-based recombinant receptor activator of NF-κB ligand enhanced oral vaccine efficiency in chicken
Biao Xuan1, Jongbin Park2, Seojin Choi3, and Eun Bae Kim3*
1Department of Animal Science, College of Agriculture, Yanbian University, Yanji, 133002, China
2Microbiome Convergence Research Center, Korea Research Institute of Bioscience and Biotechnology (KRIBB), Daejeon 34141, South Korea
3Department of Applied Animal Science, College of Animal Life Sciences, Kangwon National University, Chuncheon 24341, Kangwon-do, Republic of Korea
* Corresponding author
Mailing address: Department of Applied Animal Science, College of Animal Life Sciences,
Kangwon National University, Chuncheon 24341, Kangwon-do, Republic of Korea.
Tel: +82-33-250-8642
Fax: +82-33-259-5574
E-mail: itanimal@kangwon.ac.kr

## Sheet: Gut_Microbiome
Group	Mean	Mean	Mean	SD	SD	SD	Kruskal_p	Dunn.test	Dunn.test	Dunn.test
Sample_ID	PBS	WT_CE	cRANKL_CE	PBS	WT_CE	cRANKL_CE	Kruskal_p	PBS vs. WT_CE	PBS vs. cRANKL_CE	WT_CE vs. cRANKL_CE
d__Bacteria;p__Firmicutes	74.6999	76.2809	84.271	8.61081	14.9202	9.94029	0.0629659	0.34732	0.0583484	0.24362
d__Bacteria;p__Proteobacteria	11.0079	20.3415	8.84896	7.12767	16.4998	5.99209	0.107424	0.267356	0.461365	0.111808
d__Bacteria;p__Bacteroidota	11.3389	2.0757	5.52479	12.1084	3.40466	9.91204	0.146607	0.191263	0.760518	0.191263
d__Bacteria;p__Actinobacteriota	2.00918	0.960155	1.0212	2.51346	0.950054	0.61472	0.503359	0.611453	0.611453	0.611453
d__Bacteria;p__Cyanobacteria	0.741812	0.182336	0.161895	2.00283	0.255065	0.135229	0.841659	0.799057	0.799057	0.799057
Unassigned;__	0.0273348	0.14957	0.0468889	0.0512487	0.377231	0.105226	0.736245	0.850906	0.850906	0.850906
d__Bacteria;__	0.0853804	0.00360288	0.020134	0.149566	0.00584553	0.0427332	0.255669	0.232239	0.232239	0.987924
d__Eukaryota;__	0.0896182	0	0	0.283398	0	0	0.367879	0.331007	0.331007	1
d__Bacteria;p__Spirochaetota	0	0	0.0296418	0	0	0.0937357	0.367879	1	0.331007	0.331007
d__Bacteria;p__Fibrobacterota	0	0	0.0378757	0	0	0.119773	0.367879	1	0.331007	0.331007
d__Bacteria;p__Patescibacteria	0	0.00618123	0.0145611	0	0.0195468	0.0366487	0.34282	0.464398	0.430197	0.464398
d__Bacteria;p__Verrucomicrobiota	0	0	0.0123508	0	0	0.0390565	0.367879	1	0.331007	0.331007
d__Bacteria;p__WPS-2	0	0	0.00329354	0	0	0.0104151	0.367879	1	0.331007	0.331007
d__Bacteria;p__Desulfobacterota	0	0	0.00329354	0	0	0.0104151	0.367879	1	0.331007	0.331007
d__Archaea;p__Euryarchaeota	0	0	0.00288184	0	0	0.00911319	0.367879	1	0.331007	0.331007
d__Bacteria;p__Chloroflexi	0	0	0.00121485	0	0	0.00384168	0.367879	1	0.331007	0.331007
d__Bacteria;p__Firmicutes;c__Bacilli	26.5998	35.7948	23.6413	16.0998	14.8849	10.494	0.139772	0.148107	0.89894	0.148107
d__Bacteria;p__Firmicutes;c__Clostridia	48.0698	40.4738	60.6052	12.284	13.3751	14.8022	0.0343342	0.253038	0.221509	0.0287257
d__Bacteria;p__Proteobacteria;c__Gammaproteobacteria	10.8573	20.2509	8.63099	7.10963	16.5377	5.80446	0.110375	0.306126	0.416332	0.111808
d__Bacteria;p__Bacteroidota;c__Bacteroidia	11.3389	2.0757	5.52479	12.1084	3.40466	9.91204	0.146607	0.191263	0.760518	0.191263
d__Bacteria;p__Actinobacteriota;c__Actinobacteria	2.00918	0.945449	1.01722	2.51346	0.96312	0.617377	0.43171	0.542126	0.542126	0.542126
d__Bacteria;p__Cyanobacteria;c__Cyanobacteriia	0.735397	0.175126	0.149354	2.00508	0.259276	0.141715	0.950319	0.938879	0.938879	0.938879
Unassigned;__;__	0.0273348	0.14957	0.0468889	0.0512487	0.377231	0.105226	0.736245	0.850906	0.850906	0.850906
d__Bacteria;p__Proteobacteria;c__Alphaproteobacteria	0.150556	0.0906522	0.217965	0.156623	0.113056	0.26904	0.361992	0.475977	0.475977	0.461972
d__Bacteria;__;__	0.0853804	0.00360288	0.020134	0.149566	0.00584553	0.0427332	0.255669	0.232239	0.232239	0.987924
d__Eukaryota;__;__	0.0896182	0	0	0.283398	0	0	0.367879	0.331007	0.331007	1
d__Bacteria;p__Firmicutes;c__Negativicutes	0.0302607	0.0123625	0.0246206	0.0956928	0.0390936	0.0626722	0.796028	0.931501	0.886664	0.886664
d__Bacteria;p__Spirochaetota;c__Spirochaetia	0	0	0.02676	0	0	0.0846225	0.367879	1	0.331007	0.331007
d__Bacteria;p__Fibrobacterota;c__Fibrobacteria	0	0	0.0378757	0	0	0.119773	0.367879	1	0.331007	0.331007
d__Bacteria;p__Actinobacteriota;c__Coriobacteriia	0	0.0147067	0.0039735	0	0.0465066	0.00903616	0.366434	0.526032	0.471668	0.526032
d__Bacteria;p__Patescibacteria;c__Gracilibacteria	0	0	0.0115274	0	0	0.0364528	0.367879	1	0.331007	0.331007
d__Bacteria;p__Cyanobacteria;c__Vampirivibrionia	0.00641474	0.00720999	0.0125413	0.0202852	0.0128612	0.0269798	0.671436	0.785152	0.785152	0.785152
d__Bacteria;p__Patescibacteria;c__Saccharimonadia	0	0.00618123	0.00303375	0	0.0195468	0.00959356	0.595136	0.591763	0.591763	0.953174
d__Bacteria;p__Verrucomicrobiota;c__Kiritimatiellae	0	0	0.005352	0	0	0.0169245	0.367879	1	0.331007	0.331007
d__Bacteria;p__Verrucomicrobiota;c__Lentisphaeria	0	0	0.00452861	0	0	0.0143207	0.367879	1	0.331007	0.331007
d__Bacteria;p__WPS-2;c__WPS-2	0	0	0.00329354	0	0	0.0104151	0.367879	1	0.331007	0.331007
d__Bacteria;p__Desulfobacterota;c__Desulfuromonadia	0	0	0.00329354	0	0	0.0104151	0.367879	1	0.331007	0.331007
d__Bacteria;p__Spirochaetota;c__MVP-15	0	0	0.00288184	0	0	0.00911319	0.367879	1	0.331007	0.331007
d__Archaea;p__Euryarchaeota;c__Methanobacteria	0	0	0.00288184	0	0	0.00911319	0.367879	1	0.331007	0.331007
d__Bacteria;p__Verrucomicrobiota;c__Verrucomicrobiae	0	0	0.00247015	0	0	0.00781131	0.367879	1	0.331007	0.331007
d__Bacteria;p__Chloroflexi;c__Chloroflexia	0	0	0.00121485	0	0	0.00384168	0.367879	1	0.331007	0.331007
d__Bacteria;p__Firmicutes;c__Bacilli;o__Lactobacillales	20.0271	33.0074	17.3547	17.305	15.3342	9.16641	0.0381169	0.049313	0.878871	0.049313
d__Bacteria;p__Firmicutes;c__Clostridia;o__Peptostreptococcales-Tissierellales	14.6396	17.7155	21.6088	6.9367	8.58675	14.5185	0.557376	0.703203	0.703203	0.703203
d__Bacteria;p__Proteobacteria;c__Gammaproteobacteria;o__Enterobacterales	10.4418	20.0229	7.39249	6.85867	16.6491	4.71523	0.0809804	0.306126	0.334444	0.0762122
d__Bacteria;p__Firmicutes;c__Clostridia;o__Clostridiales	13.9444	8.51334	17.3323	13.2901	7.94468	15.8778	0.507926	0.703203	0.669089	0.669089
d__Bacteria;p__Bacteroidota;c__Bacteroidia;o__Bacteroidales	11.2635	2.05896	4.85229	12.1399	3.41161	10.0739	0.26576	0.312103	0.461365	0.461365
d__Bacteria;p__Firmicutes;c__Clostridia;o__Clostridia_vadinBB60_group	0.774353	1.28672	2.96553	1.46774	2.33928	3.50206	0.0542121	0.37379	0.0507291	0.200706
d__Bacteria;p__Firmicutes;c__Bacilli;o__Erysipelotrichales	2.5245	2.07385	4.01124	1.12006	1.07783	1.98486	0.0159537	0.360506	0.0851697	0.0144339
d__Bacteria;p__Firmicutes;c__Clostridia;o__Lachnospirales	9.86738	7.26439	13.0025	8.39515	8.4213	10.1038	0.161504	0.401918	0.401918	0.17034
d__Bacteria;p__Firmicutes;c__Clostridia;o__Oscillospirales	8.77904	5.58161	5.55643	10.2012	10.2454	5.60336	0.626011	0.602877	1	0.602877
d__Bacteria;p__Firmicutes;c__Bacilli;o__Staphylococcales	2.72285	0.365655	1.68567	3.01356	0.229465	2.86051	0.0151121	0.0144339	0.401918	0.0713529
d__Bacteria;p__Actinobacteriota;c__Actinobacteria;o__Corynebacteriales	1.77885	0.909088	0.775607	2.36463	0.930187	0.469093	0.642377	0.665887	0.665887	0.665887
d__Bacteria;p__Firmicutes;c__Bacilli;o__Bacillales	1.0468	0.320092	0.532153	1.50552	0.529462	0.534539	0.123033	0.12198	0.315177	0.315177
d__Bacteria;p__Proteobacteria;c__Gammaproteobacteria;o__Burkholderiales	0.360037	0.187087	0.317885	0.483776	0.300829	0.373795	0.291942	0.277273	0.94917	0.277273
d__Bacteria;p__Cyanobacteria;c__Cyanobacteriia;o__Chloroplast	0.735397	0.175126	0.149354	2.00508	0.259276	0.141715	0.950319	0.938879	0.938879	0.938879
d__Bacteria;p__Proteobacteria;c__Gammaproteobacteria;o__Pseudomonadales	0.0511909	0.0367936	0.775039	0.0736348	0.0315644	1.47781	0.142823	0.836816	0.165649	0.165649
d__Bacteria;p__Bacteroidota;c__Bacteroidia;o__Flavobacteriales	0.0622203	0.0141403	0.591595	0.0813068	0.0324947	1.61314	0.0831396	0.131066	0.699502	0.108408
d__Bacteria;p__Firmicutes;c__Bacilli;o__Paenibacillales	0.263423	0.00741324	0.0240453	0.777514	0.0171256	0.0247653	0.236313	0.473396	0.473396	0.271917
d__Bacteria;p__Actinobacteriota;c__Actinobacteria;o__Micrococcales	0.214041	0.0363606	0.22855	0.218906	0.0383219	0.273744	0.0176978	0.0315234	0.779098	0.0289438
d__Bacteria;p__Firmicutes;c__Clostridia;o__Monoglobales	0.0241576	0.0326815	0.0655968	0.0422372	0.103348	0.0822335	0.174763	0.309229	0.57643	0.204991
d__Bacteria;p__Firmicutes;c__Clostridia;o__Clostridia_UCG-014	0.0409066	0.0767835	0.0424518	0.103487	0.133289	0.0895473	0.559184	0.567504	0.922023	0.567504
d__Bacteria;p__Proteobacteria;c__Gammaproteobacteria;o__Xanthomonadales	0.00430575	0.00413579	0.108189	0.01012	0.0130785	0.245684	0.171569	0.706294	0.240219	0.224532
Unassigned;__;__;__	0.0273348	0.14957	0.0468889	0.0512487	0.377231	0.105226	0.736245	0.850906	0.850906	0.850906
d__Bacteria;p__Proteobacteria;c__Alphaproteobacteria;o__Sphingomonadales	0.0647251	0.0433053	0.0635974	0.0963603	0.0804627	0.0935698	0.754117	0.866901	0.87369	0.866901
d__Bacteria;p__Proteobacteria;c__Alphaproteobacteria;o__Rhizobiales	0.0242125	0.0113297	0.111693	0.0341087	0.016534	0.229866	0.514936	0.593727	0.593727	0.593727
d__Bacteria;__;__;__	0.0853804	0.00360288	0.020134	0.149566	0.00584553	0.0427332	0.255669	0.232239	0.232239	0.987924
d__Bacteria;p__Bacteroidota;c__Bacteroidia;o__Sphingobacteriales	0.0131834	0.00259605	0.0777905	0.0416896	0.00820944	0.145992	0.0443887	0.891005	0.0549616	0.0549616
d__Eukaryota;__;__;__	0.0896182	0	0	0.283398	0	0	0.367879	0.331007	0.331007	1
d__Bacteria;p__Proteobacteria;c__Alphaproteobacteria;o__Rickettsiales	0.058127	0.015111	0.0183464	0.119837	0.0276986	0.0317675	0.552686	0.615583	0.615583	0.836945
d__Bacteria;p__Firmicutes;c__Negativicutes;o__Acidaminococcales	0.0302607	0.0123625	0.0246206	0.0956928	0.0390936	0.0626722	0.796028	0.931501	0.886664	0.886664
d__Bacteria;p__Firmicutes;c__Clostridia;o__Christensenellales	0	0.00275719	0.0237155	0	0.00871901	0.0616525	0.151829	0.505307	0.167423	0.318943
d__Bacteria;p__Spirochaetota;c__Spirochaetia;o__Spirochaetales	0	0	0.02676	0	0	0.0846225	0.367879	1	0.331007	0.331007
d__Bacteria;p__Proteobacteria;c__Alphaproteobacteria;o__Rhodobacterales	0	0.0128594	0.0137479	0	0.0207083	0.0293812	0.223873	0.295083	0.295083	0.724781
d__Bacteria;p__Fibrobacterota;c__Fibrobacteria;o__Fibrobacterales	0	0	0.0378757	0	0	0.119773	0.367879	1	0.331007	0.331007
d__Bacteria;p__Actinobacteriota;c__Coriobacteriia;o__Coriobacteriales	0	0.0147067	0.0039735	0	0.0465066	0.00903616	0.366434	0.526032	0.471668	0.526032
d__Bacteria;p__Actinobacteriota;c__Actinobacteria;o__Streptosporangiales	0.0162884	0	0.00925899	0.0343632	0	0.0199147	0.200516	0.235029	0.557342	0.36084
d__Bacteria;p__Proteobacteria;c__Alphaproteobacteria;o__Rhodospirillales	0.00349162	0.00804683	0.0105802	0.0110415	0.0175116	0.0149598	0.388317	0.560306	0.511759	0.560306
d__Bacteria;p__Firmicutes;c__Bacilli;o__RF39	0.0151304	0.017948	0.0223925	0.0478464	0.0400281	0.0279658	0.244385	0.636134	0.308406	0.370108
d__Bacteria;p__Patescibacteria;c__Gracilibacteria;o__Absconditabacteriales_(SR1)	0	0	0.0115274	0	0	0.0364528	0.367879	1	0.331007	0.331007
d__Bacteria;p__Proteobacteria;c__Gammaproteobacteria;o__Aeromonadales	0	0	0.0185261	0	0	0.0585848	0.367879	1	0.331007	0.331007
d__Bacteria;p__Cyanobacteria;c__Vampirivibrionia;o__Gastranaerophilales	0.00641474	0.00720999	0.0125413	0.0202852	0.0128612	0.0269798	0.671436	0.785152	0.785152	0.785152
d__Bacteria;p__Firmicutes;c__Bacilli;o__Exiguobacterales	0	0	0.0110182	0	0	0.0232475	0.126316	1	0.11719	0.11719
d__Bacteria;p__Proteobacteria;c__Gammaproteobacteria;o__Alteromonadales	0	0	0.00856743	0	0	0.0270926	0.367879	1	0.331007	0.331007
d__Bacteria;p__Firmicutes;c__Clostridia;o__Clostridia	0	0	0.00782215	0	0	0.0247358	0.367879	1	0.331007	0.331007
d__Bacteria;p__Proteobacteria;c__Gammaproteobacteria;o__Cellvibrionales	0	0	0.0102932	0	0	0.0237893	0.126316	1	0.11719	0.11719
d__Bacteria;p__Patescibacteria;c__Saccharimonadia;o__Saccharimonadales	0	0.00618123	0.00303375	0	0.0195468	0.00959356	0.595136	0.591763	0.591763	0.953174
d__Bacteria;p__Verrucomicrobiota;c__Kiritimatiellae;o__WCHB1-41	0	0	0.005352	0	0	0.0169245	0.367879	1	0.331007	0.331007
d__Bacteria;p__Verrucomicrobiota;c__Lentisphaeria;o__Victivallales	0	0	0.00452861	0	0	0.0143207	0.367879	1	0.331007	0.331007
d__Bacteria;p__Actinobacteriota;c__Actinobacteria;o__Kineosporiales	0	0	0.00380608	0	0	0.0120359	0.367879	1	0.331007	0.331007
d__Bacteria;p__WPS-2;c__WPS-2;o__WPS-2	0	0	0.00329354	0	0	0.0104151	0.367879	1	0.331007	0.331007
d__Bacteria;p__Desulfobacterota;c__Desulfuromonadia;o__PB19	0	0	0.00329354	0	0	0.0104151	0.367879	1	0.331007	0.331007
d__Bacteria;p__Firmicutes;c__Bacilli;o__Izemoplasmatales	0	0.00241255	0	0	0.00762914	0	0.367879	0.331007	1	0.331007
d__Bacteria;p__Spirochaetota;c__MVP-15;o__MVP-15	0	0	0.00288184	0	0	0.00911319	0.367879	1	0.331007	0.331007
d__Archaea;p__Euryarchaeota;c__Methanobacteria;o__Methanobacteriales	0	0	0.00288184	0	0	0.00911319	0.367879	1	0.331007	0.331007
d__Bacteria;p__Verrucomicrobiota;c__Verrucomicrobiae;o__Pedosphaerales	0	0	0.00247015	0	0	0.00781131	0.367879	1	0.331007	0.331007
d__Bacteria;p__Bacteroidota;c__Bacteroidia;o__Cytophagales	0	0	0.00190304	0	0	0.00601794	0.367879	1	0.331007	0.331007
d__Bacteria;p__Chloroflexi;c__Chloroflexia;o__Thermomicrobiales	0	0	0.00121485	0	0	0.00384168	0.367879	1	0.331007	0.331007
d__Bacteria;p__Bacteroidota;c__Bacteroidia;o__Chitinophagales	0	0	0.00121485	0	0	0.00384168	0.367879	1	0.331007	0.331007
d__Bacteria;p__Firmicutes;c__Bacilli;o__Lactobacillales;f__Lactobacillaceae	14.8674	29.9633	13.7008	16.8054	15.6007	9.05368	0.0207309	0.0247544	0.576298	0.0559039
d__Bacteria;p__Firmicutes;c__Clostridia;o__Peptostreptococcales-Tissierellales;f__Peptostreptococcaceae	14.6396	17.7155	21.6088	6.9367	8.58675	14.5185	0.557376	0.703203	0.703203	0.703203
d__Bacteria;p__Proteobacteria;c__Gammaproteobacteria;o__Enterobacterales;f__Enterobacteriaceae	10.422	20.0204	7.24021	6.83107	16.652	4.53036	0.0721948	0.292773	0.321881	0.0667624
d__Bacteria;p__Firmicutes;c__Clostridia;o__Clostridiales;f__Clostridiaceae	13.9444	8.51334	17.3323	13.2901	7.94468	15.8778	0.507926	0.703203	0.669089	0.669089
d__Bacteria;p__Bacteroidota;c__Bacteroidia;o__Bacteroidales;f__Bacteroidaceae	11.2577	2.05896	4.54475	12.1453	3.41161	10.1297	0.279476	0.345907	0.464443	0.576298
d__Bacteria;p__Firmicutes;c__Clostridia;o__Clostridia_vadinBB60_group;f__Clostridia_vadinBB60_group	0.774353	1.28672	2.96553	1.46774	2.33928	3.50206	0.0542121	0.37379	0.0507291	0.200706
d__Bacteria;p__Firmicutes;c__Bacilli;o__Lactobacillales;f__Enterococcaceae	3.61745	0.931791	2.14549	3.53333	0.383789	1.35911	0.0206508	0.0356759	0.779938	0.0332555
d__Bacteria;p__Firmicutes;c__Bacilli;o__Erysipelotrichales;f__Erysipelotrichaceae	1.41685	1.42075	2.97266	0.669435	0.794565	2.24637	0.00994861	0.93926	0.0143629	0.0143629
d__Bacteria;p__Firmicutes;c__Clostridia;o__Lachnospirales;f__Lachnospiraceae	9.86738	7.26439	13.0025	8.39515	8.4213	10.1038	0.161504	0.401918	0.401918	0.17034
d__Bacteria;p__Firmicutes;c__Bacilli;o__Lactobacillales;f__Streptococcaceae	0.950852	1.35521	0.96345	1.16961	1.08971	0.478061	0.258989	0.292773	0.292773	0.81918
d__Bacteria;p__Firmicutes;c__Clostridia;o__Oscillospirales;f__Ruminococcaceae	2.764	2.80966	1.80378	3.15746	5.84462	1.8276	0.791719	0.85888	0.85888	0.85888
d__Bacteria;p__Firmicutes;c__Bacilli;o__Staphylococcales;f__Staphylococcaceae	2.72285	0.365655	1.68567	3.01356	0.229465	2.86051	0.0151121	0.0144339	0.401918	0.0713529
d__Bacteria;p__Firmicutes;c__Clostridia;o__Oscillospirales;f__Oscillospiraceae	4.06616	2.11131	2.93836	5.02755	3.50866	2.97886	0.664447	0.69377	0.69377	0.69377
d__Bacteria;p__Firmicutes;c__Bacilli;o__Erysipelotrichales;f__Erysipelatoclostridiaceae	1.10765	0.653104	1.03858	1.36446	1.00267	1.102	0.512293	0.675109	0.675109	0.675109
d__Bacteria;p__Actinobacteriota;c__Actinobacteria;o__Corynebacteriales;f__Corynebacteriaceae	1.7736	0.904208	0.771355	2.34933	0.929049	0.466507	0.642377	0.665887	0.665887	0.665887
d__Bacteria;p__Firmicutes;c__Bacilli;o__Bacillales;f__Bacillaceae	0.809983	0.219056	0.229576	1.47302	0.546208	0.22201	0.671854	0.659834	1	0.659834
d__Bacteria;p__Firmicutes;c__Clostridia;o__Oscillospirales;f__Butyricicoccaceae	1.66662	0.620401	0.52904	2.53347	1.09437	0.621696	0.566638	0.533959	1	0.533959
d__Bacteria;p__Firmicutes;c__Bacilli;o__Lactobacillales;f__Leuconostocaceae	0.515962	0.749692	0.378317	0.560286	0.981027	0.369354	0.778255	0.851426	0.851426	0.939253
d__Bacteria;p__Proteobacteria;c__Gammaproteobacteria;o__Burkholderiales;f__Comamonadaceae	0.237124	0.177014	0.225963	0.215402	0.279945	0.287065	0.39501	0.529632	0.601155	0.601155
d__Bacteria;p__Cyanobacteria;c__Cyanobacteriia;o__Chloroplast;f__Chloroplast	0.735397	0.175126	0.149354	2.00508	0.259276	0.141715	0.950319	0.938879	0.938879	0.938879
d__Bacteria;p__Firmicutes;c__Bacilli;o__Bacillales;f__Planococcaceae	0.236822	0.101036	0.302577	0.174045	0.130103	0.41904	0.25868	0.302672	0.470392	0.470392
d__Bacteria;p__Proteobacteria;c__Gammaproteobacteria;o__Pseudomonadales;f__Moraxellaceae	0.0511909	0.0367936	0.727254	0.0736348	0.0315644	1.41607	0.142823	0.836816	0.165649	0.165649
d__Bacteria;p__Bacteroidota;c__Bacteroidia;o__Flavobacteriales;f__Weeksellaceae	0.0622203	0.0141403	0.578235	0.0813068	0.0324947	1.60702	0.0984231	0.109673	0.890355	0.109673
d__Bacteria;p__Firmicutes;c__Clostridia;o__Oscillospirales;f__[Eubacterium]_coprostanoligenes_group	0.282248	0.0316999	0.247731	0.684213	0.0555928	0.252135	0.097256	0.210896	0.528945	0.106348
d__Bacteria;p__Firmicutes;c__Bacilli;o__Paenibacillales;f__Paenibacillaceae	0.263423	0.00741324	0.0240453	0.777514	0.0171256	0.0247653	0.236313	0.473396	0.473396	0.271917
d__Bacteria;p__Actinobacteriota;c__Actinobacteria;o__Micrococcales;f__Dermabacteraceae	0.130762	0.0303323	0.116872	0.141605	0.029821	0.220471	0.150664	0.15679	0.393093	0.393093
d__Bacteria;p__Firmicutes;c__Bacilli;o__Lactobacillales;f__Aerococcaceae	0.0754446	0.00733848	0.1503	0.120496	0.0161785	0.284392	0.165034	0.187432	0.840894	0.187432
d__Bacteria;p__Proteobacteria;c__Gammaproteobacteria;o__Enterobacterales;f__Erwiniaceae	0	0	0.148477	0	0	0.350139	0.126316	1	0.11719	0.11719
d__Bacteria;p__Firmicutes;c__Clostridia;o__Monoglobales;f__Monoglobaceae	0.0241576	0.0326815	0.0655968	0.0422372	0.103348	0.0822335	0.174763	0.309229	0.57643	0.204991
d__Bacteria;p__Proteobacteria;c__Gammaproteobacteria;o__Burkholderiales;f__Burkholderiaceae	0.117896	0	0.0356188	0.336341	0	0.0657048	0.217125	0.315949	0.666966	0.277624
d__Bacteria;p__Firmicutes;c__Clostridia;o__Clostridia_UCG-014;f__Clostridia_UCG-014	0.0409066	0.0767835	0.0424518	0.103487	0.133289	0.0895473	0.559184	0.567504	0.922023	0.567504
d__Bacteria;p__Proteobacteria;c__Gammaproteobacteria;o__Xanthomonadales;f__Xanthomonadaceae	0.00120377	0.00413579	0.0982686	0.00380665	0.0130785	0.248078	0.296683	0.968795	0.275245	0.275245
Unassigned;__;__;__;__	0.0273348	0.14957	0.0468889	0.0512487	0.377231	0.105226	0.736245	0.850906	0.850906	0.850906
d__Bacteria;p__Proteobacteria;c__Alphaproteobacteria;o__Sphingomonadales;f__Sphingomonadaceae	0.0647251	0.0433053	0.0635974	0.0963603	0.0804627	0.0935698	0.754117	0.866901	0.87369	0.866901
d__Bacteria;p__Proteobacteria;c__Alphaproteobacteria;o__Rhizobiales;f__Rhizobiaceae	0.0211105	0.0113297	0.0669718	0.0348239	0.016534	0.105476	0.497241	0.852123	0.538152	0.538152
d__Bacteria;p__Actinobacteriota;c__Actinobacteria;o__Micrococcales;f__Brevibacteriaceae	0.0591025	0.00602838	0.0409954	0.0757904	0.0127665	0.0473629	0.0938226	0.121227	0.694273	0.146437
d__Bacteria;__;__;__;__	0.0853804	0.00360288	0.020134	0.149566	0.00584553	0.0427332	0.255669	0.232239	0.232239	0.987924
d__Bacteria;p__Bacteroidota;c__Bacteroidia;o__Sphingobacteriales;f__Sphingobacteriaceae	0.0131834	0.00259605	0.0777905	0.0416896	0.00820944	0.145992	0.0443887	0.891005	0.0549616	0.0549616
d__Eukaryota;__;__;__;__	0.0896182	0	0	0.283398	0	0	0.367879	0.331007	0.331007	1
d__Bacteria;p__Actinobacteriota;c__Actinobacteria;o__Micrococcales;f__Micrococcaceae	0.024176	0	0.0410195	0.0373709	0	0.0562529	0.0736599	0.109086	0.74421	0.101805
d__Bacteria;p__Firmicutes;c__Clostridia;o__Oscillospirales;__	0	0.00544692	0.0319702	0	0.0172247	0.0724864	0.31769	0.494702	0.391583	0.494702
d__Bacteria;p__Proteobacteria;c__Alphaproteobacteria;o__Rhizobiales;f__Beijerinckiaceae	0	0	0.0447214	0	0	0.141422	0.367879	1	0.331007	0.331007
d__Bacteria;p__Actinobacteriota;c__Actinobacteria;o__Micrococcales;f__Microbacteriaceae	0	0	0.0296624	0	0	0.0730382	0.126316	1	0.11719	0.11719
d__Bacteria;p__Proteobacteria;c__Alphaproteobacteria;o__Rickettsiales;f__Mitochondria	0.058127	0.015111	0.0183464	0.119837	0.0276986	0.0317675	0.552686	0.615583	0.615583	0.836945
d__Bacteria;p__Firmicutes;c__Negativicutes;o__Acidaminococcales;f__Acidaminococcaceae	0.0302607	0.0123625	0.0246206	0.0956928	0.0390936	0.0626722	0.796028	0.931501	0.886664	0.886664
d__Bacteria;p__Bacteroidota;c__Bacteroidia;o__Bacteroidales;f__Prevotellaceae	0.00581937	0	0.148209	0.0184025	0	0.468678	0.595136	0.591763	0.953174	0.591763
d__Bacteria;p__Bacteroidota;c__Bacteroidia;o__Bacteroidales;f__p-251-o5	0	0	0.0205846	0	0	0.0650942	0.367879	1	0.331007	0.331007
d__Bacteria;p__Bacteroidota;c__Bacteroidia;o__Bacteroidales;f__Rikenellaceae	0	0	0.0662824	0	0	0.209603	0.367879	1	0.331007	0.331007
d__Bacteria;p__Firmicutes;c__Clostridia;o__Christensenellales;f__Christensenellaceae	0	0.00275719	0.0237155	0	0.00871901	0.0616525	0.151829	0.505307	0.167423	0.318943
d__Bacteria;p__Proteobacteria;c__Gammaproteobacteria;o__Enterobacterales;f__Morganellaceae	0.0198402	0.00247249	0.00380397	0.0627402	0.00781871	0.0120292	0.995253	0.961099	0.961099	0.961099
d__Bacteria;p__Bacteroidota;c__Bacteroidia;o__Bacteroidales;f__Bacteroidales_UCG-001	0	0	0.0288184	0	0	0.0911319	0.367879	1	0.331007	0.331007
d__Bacteria;p__Spirochaetota;c__Spirochaetia;o__Spirochaetales;f__Spirochaetaceae	0	0	0.02676	0	0	0.0846225	0.367879	1	0.331007	0.331007
d__Bacteria;p__Proteobacteria;c__Alphaproteobacteria;o__Rhodobacterales;f__Rhodobacteraceae	0	0.0128594	0.0137479	0	0.0207083	0.0293812	0.223873	0.295083	0.295083	0.724781
d__Bacteria;p__Fibrobacterota;c__Fibrobacteria;o__Fibrobacterales;f__Fibrobacteraceae	0	0	0.0378757	0	0	0.119773	0.367879	1	0.331007	0.331007
d__Bacteria;p__Actinobacteriota;c__Coriobacteriia;o__Coriobacteriales;f__Eggerthellaceae	0	0.0147067	0.0039735	0	0.0465066	0.00903616	0.366434	0.526032	0.471668	0.526032
d__Bacteria;p__Actinobacteriota;c__Actinobacteria;o__Streptosporangiales;f__Nocardiopsaceae	0.0162884	0	0.00925899	0.0343632	0	0.0199147	0.200516	0.235029	0.557342	0.36084
d__Bacteria;p__Proteobacteria;c__Alphaproteobacteria;o__Rhodospirillales;f__uncultured	0.00349162	0.00804683	0.0105802	0.0110415	0.0175116	0.0149598	0.388317	0.560306	0.511759	0.560306
d__Bacteria;p__Firmicutes;c__Bacilli;o__RF39;f__RF39	0.0151304	0.017948	0.0223925	0.0478464	0.0400281	0.0279658	0.244385	0.636134	0.308406	0.370108
d__Bacteria;p__Bacteroidota;c__Bacteroidia;o__Bacteroidales;f__Bacteroidales_RF16_group	0	0	0.0193495	0	0	0.0611886	0.367879	1	0.331007	0.331007
d__Bacteria;p__Proteobacteria;c__Gammaproteobacteria;o__Burkholderiales;f__Alcaligenaceae	0	0.00373849	0.0274983	0	0.0118222	0.0579808	0.31769	0.494702	0.391583	0.494702
d__Bacteria;p__Actinobacteriota;c__Actinobacteria;o__Corynebacteriales;f__Dietziaceae	0.00524843	0.00487984	0.00425196	0.016597	0.0113292	0.0134459	0.836735	0.931694	0.965719	0.931694
d__Bacteria;p__Proteobacteria;c__Gammaproteobacteria;o__Pseudomonadales;f__Pseudomonadaceae	0	0	0.0477854	0	0	0.0818756	0.0402901	1	0.0422589	0.0422589
d__Bacteria;p__Patescibacteria;c__Gracilibacteria;o__Absconditabacteriales_(SR1);f__Absconditabacteriales_(SR1)	0	0	0.0115274	0	0	0.0364528	0.367879	1	0.331007	0.331007
d__Bacteria;p__Firmicutes;c__Bacilli;o__Lactobacillales;f__Carnobacteriaceae	0	0	0.0164004	0	0	0.0518627	0.367879	1	0.331007	0.331007
d__Bacteria;p__Proteobacteria;c__Gammaproteobacteria;o__Burkholderiales;f__Sutterellaceae	0.00349162	0	0.0265497	0.0110415	0	0.0446962	0.120749	0.561775	0.234162	0.13699
d__Bacteria;p__Proteobacteria;c__Gammaproteobacteria;o__Xanthomonadales;f__Rhodanobacteraceae	0.00310198	0	0.00992019	0.00980931	0	0.0313704	0.595136	0.591763	0.953174	0.591763
d__Bacteria;p__Bacteroidota;c__Bacteroidia;o__Flavobacteriales;f__Flavobacteriaceae	0	0	0.0133599	0	0	0.0329958	0.126316	1	0.11719	0.11719
d__Bacteria;p__Proteobacteria;c__Gammaproteobacteria;o__Aeromonadales;f__Succinivibrionaceae	0	0	0.0185261	0	0	0.0585848	0.367879	1	0.331007	0.331007
d__Bacteria;p__Cyanobacteria;c__Vampirivibrionia;o__Gastranaerophilales;f__Gastranaerophilales	0.00641474	0.00720999	0.0125413	0.0202852	0.0128612	0.0269798	0.671436	0.785152	0.785152	0.785152
d__Bacteria;p__Firmicutes;c__Bacilli;o__Exiguobacterales;f__Exiguobacteraceae	0	0	0.0110182	0	0	0.0232475	0.126316	1	0.11719	0.11719
d__Bacteria;p__Proteobacteria;c__Gammaproteobacteria;o__Alteromonadales;f__Alteromonadaceae	0	0	0.00856743	0	0	0.0270926	0.367879	1	0.331007	0.331007
d__Bacteria;p__Firmicutes;c__Clostridia;o__Clostridia;f__Hungateiclostridiaceae	0	0	0.00782215	0	0	0.0247358	0.367879	1	0.331007	0.331007
d__Bacteria;p__Bacteroidota;c__Bacteroidia;o__Bacteroidales;f__Bacteroidetes_BD2-2	0	0	0.00699876	0	0	0.022132	0.367879	1	0.331007	0.331007
d__Bacteria;p__Proteobacteria;c__Gammaproteobacteria;o__Cellvibrionales;f__Cellvibrionaceae	0	0	0.0102932	0	0	0.0237893	0.126316	1	0.11719	0.11719
d__Bacteria;p__Patescibacteria;c__Saccharimonadia;o__Saccharimonadales;f__Saccharimonadaceae	0	0.00618123	0.00303375	0	0.0195468	0.00959356	0.595136	0.591763	0.591763	0.953174
d__Bacteria;p__Verrucomicrobiota;c__Kiritimatiellae;o__WCHB1-41;f__WCHB1-41	0	0	0.005352	0	0	0.0169245	0.367879	1	0.331007	0.331007
d__Bacteria;p__Bacteroidota;c__Bacteroidia;o__Bacteroidales;f__F082	0	0	0.0115274	0	0	0.0364528	0.367879	1	0.331007	0.331007
d__Bacteria;p__Verrucomicrobiota;c__Lentisphaeria;o__Victivallales;f__vadinBE97	0	0	0.00452861	0	0	0.0143207	0.367879	1	0.331007	0.331007
d__Bacteria;p__Bacteroidota;c__Bacteroidia;o__Bacteroidales;f__Marinilabiliaceae	0	0	0.00411692	0	0	0.0130188	0.367879	1	0.331007	0.331007
d__Bacteria;p__Proteobacteria;c__Gammaproteobacteria;o__Burkholderiales;f__Oxalobacteraceae	0	0.00373849	0	0	0.0118222	0	0.367879	0.331007	1	0.331007
d__Bacteria;p__Actinobacteriota;c__Actinobacteria;o__Kineosporiales;f__Kineosporiaceae	0	0	0.00380608	0	0	0.0120359	0.367879	1	0.331007	0.331007
d__Bacteria;p__WPS-2;c__WPS-2;o__WPS-2;f__WPS-2	0	0	0.00329354	0	0	0.0104151	0.367879	1	0.331007	0.331007
d__Bacteria;p__Desulfobacterota;c__Desulfuromonadia;o__PB19;f__PB19	0	0	0.00329354	0	0	0.0104151	0.367879	1	0.331007	0.331007
d__Bacteria;p__Firmicutes;c__Bacilli;o__Izemoplasmatales;f__Izemoplasmatales	0	0.00241255	0	0	0.00762914	0	0.367879	0.331007	1	0.331007
d__Bacteria;p__Spirochaetota;c__MVP-15;o__MVP-15;f__MVP-15	0	0	0.00288184	0	0	0.00911319	0.367879	1	0.331007	0.331007
d__Archaea;p__Euryarchaeota;c__Methanobacteria;o__Methanobacteriales;f__Methanobacteriaceae	0	0	0.00288184	0	0	0.00911319	0.367879	1	0.331007	0.331007
d__Bacteria;p__Proteobacteria;c__Gammaproteobacteria;o__Burkholderiales;f__Chitinibacteraceae	0.00152509	0.00259605	0	0.00482275	0.00820944	0	0.595136	0.953174	0.591763	0.591763
d__Bacteria;p__Verrucomicrobiota;c__Verrucomicrobiae;o__Pedosphaerales;f__Pedosphaeraceae	0	0	0.00247015	0	0	0.00781131	0.367879	1	0.331007	0.331007
d__Bacteria;p__Firmicutes;c__Clostridia;o__Oscillospirales;f__UCG-010	0	0.00309062	0.00554865	0	0.00977339	0.0117851	0.366434	0.526032	0.471668	0.526032
d__Bacteria;p__Proteobacteria;c__Gammaproteobacteria;o__Burkholderiales;f__Rhodocyclaceae	0	0	0.00225459	0	0	0.00712963	0.367879	1	0.331007	0.331007
d__Bacteria;p__Proteobacteria;c__Alphaproteobacteria;o__Rhizobiales;f__Devosiaceae	0.00310198	0	0	0.00980931	0	0	0.367879	0.331007	0.331007	1
d__Bacteria;p__Bacteroidota;c__Bacteroidia;o__Cytophagales;f__Hymenobacteraceae	0	0	0.00190304	0	0	0.00601794	0.367879	1	0.331007	0.331007
d__Bacteria;p__Bacteroidota;c__Bacteroidia;o__Bacteroidales;f__Muribaculaceae	0	0	0.00164677	0	0	0.00520754	0.367879	1	0.331007	0.331007
d__Bacteria;p__Chloroflexi;c__Chloroflexia;o__Thermomicrobiales;f__JG30-KF-CM45	0	0	0.00121485	0	0	0.00384168	0.367879	1	0.331007	0.331007
d__Bacteria;p__Bacteroidota;c__Bacteroidia;o__Chitinophagales;f__Chitinophagaceae	0	0	0.00121485	0	0	0.00384168	0.367879	1	0.331007	0.331007
d__Bacteria;p__Firmicutes;c__Bacilli;o__Lactobacillales;f__Lactobacillaceae;g__Lactobacillus	14.8346	29.9331	13.6889	16.7746	15.6171	9.05112	0.0201247	0.0229593	0.542126	0.0594713
d__Bacteria;p__Firmicutes;c__Clostridia;o__Peptostreptococcales-Tissierellales;f__Peptostreptococcaceae;g__Romboutsia	12.9858	16.6208	12.6168	6.1142	8.43825	6.68743	0.442996	0.412117	0.979736	0.412117
d__Bacteria;p__Proteobacteria;c__Gammaproteobacteria;o__Enterobacterales;f__Enterobacteriaceae;g__Escherichia-Shigella	10.2822	20.0043	7.09943	6.71214	16.6687	4.44122	0.0675097	0.267356	0.334444	0.0624319
d__Bacteria;p__Firmicutes;c__Clostridia;o__Clostridiales;f__Clostridiaceae;g__Clostridium_sensu_stricto_1	12.7576	8.30161	16.9464	13.5419	7.95336	15.7756	0.391385	0.89894	0.395606	0.395606
d__Bacteria;p__Bacteroidota;c__Bacteroidia;o__Bacteroidales;f__Bacteroidaceae;g__Bacteroides	11.2577	2.05896	4.54475	12.1453	3.41161	10.1297	0.279476	0.345907	0.464443	0.576298
d__Bacteria;p__Firmicutes;c__Clostridia;o__Peptostreptococcales-Tissierellales;f__Peptostreptococcaceae;g__Terrisporobacter	1.64132	1.08848	8.98502	1.1167	0.882628	13.2067	0.0102615	0.321881	0.0713529	0.0088817
d__Bacteria;p__Firmicutes;c__Clostridia;o__Clostridia_vadinBB60_group;f__Clostridia_vadinBB60_group;g__Clostridia_vadinBB60_group	0.774353	1.28672	2.96553	1.46774	2.33928	3.50206	0.0542121	0.37379	0.0507291	0.200706
d__Bacteria;p__Firmicutes;c__Bacilli;o__Lactobacillales;f__Enterococcaceae;g__Enterococcus	3.61745	0.931791	2.14549	3.53333	0.383789	1.35911	0.0206508	0.0356759	0.779938	0.0332555
d__Bacteria;p__Firmicutes;c__Bacilli;o__Erysipelotrichales;f__Erysipelotrichaceae;g__Turicibacter	1.41102	1.40585	2.96238	0.673536	0.797427	2.2529	0.0113921	1	0.0143629	0.0143629
d__Bacteria;p__Firmicutes;c__Clostridia;o__Lachnospirales;f__Lachnospiraceae;g__Eisenbergiella	1.6657	0.425138	1.70233	2.44201	0.586822	2.14818	0.158384	0.19869	0.779098	0.19869
d__Bacteria;p__Firmicutes;c__Bacilli;o__Lactobacillales;f__Streptococcaceae;g__Streptococcus	0.902214	1.30524	0.896643	1.16496	1.07088	0.45853	0.220696	0.267356	0.267356	0.779938
d__Bacteria;p__Firmicutes;c__Clostridia;o__Oscillospirales;f__Ruminococcaceae;g__Faecalibacterium	1.50844	1.57859	0.109805	2.5149	4.62956	0.213287	0.615875	0.636585	0.636585	0.636585
d__Bacteria;p__Firmicutes;c__Clostridia;o__Lachnospirales;f__Lachnospiraceae;__	4.26712	2.67786	5.471	4.42443	4.72692	5.93889	0.303144	0.306126	0.89894	0.306126
d__Bacteria;p__Firmicutes;c__Bacilli;o__Staphylococcales;f__Staphylococcaceae;g__Staphylococcus	2.71527	0.365655	1.68567	3.00116	0.229465	2.86051	0.0151121	0.0144339	0.401918	0.0713529
d__Bacteria;p__Firmicutes;c__Clostridia;o__Lachnospirales;f__Lachnospiraceae;g__Epulopiscium	0.448338	1.04641	0.900585	0.243557	1.3575	0.759127	0.350277	0.492839	0.443018	0.492839
d__Bacteria;p__Firmicutes;c__Clostridia;o__Oscillospirales;f__Oscillospiraceae;__	1.75787	0.72499	0.565155	2.59545	1.36522	0.589138	0.851535	0.838624	0.838624	0.838624
d__Bacteria;p__Firmicutes;c__Clostridia;o__Oscillospirales;f__Oscillospiraceae;g__Colidextribacter	0.597925	0.412365	0.928146	0.644194	0.78996	1.08337	0.394951	0.478271	0.759059	0.478271
d__Bacteria;p__Firmicutes;c__Bacilli;o__Erysipelotrichales;f__Erysipelatoclostridiaceae;g__Erysipelatoclostridium	1.10765	0.653104	1.03858	1.36446	1.00267	1.102	0.512293	0.675109	0.675109	0.675109
d__Bacteria;p__Firmicutes;c__Clostridia;o__Lachnospirales;f__Lachnospiraceae;g__Cellulosilyticum	0.794936	1.09472	1.57807	0.465745	1.06107	1.03801	0.107424	0.665887	0.134376	0.172953
d__Bacteria;p__Firmicutes;c__Clostridia;o__Lachnospirales;f__Lachnospiraceae;g__GCA-900066575	0.431541	0.529075	0.803279	0.476206	1.18604	0.975406	0.520392	0.608081	0.608081	0.608081
d__Bacteria;p__Firmicutes;c__Clostridia;o__Clostridiales;f__Clostridiaceae;g__Candidatus_Arthromitus	1.15276	0.184671	0.344118	2.75209	0.178258	0.536591	0.255669	0.296215	0.431047	0.431047
d__Bacteria;p__Actinobacteriota;c__Actinobacteria;o__Corynebacteriales;f__Corynebacteriaceae;g__Corynebacterium	1.7736	0.904208	0.771355	2.34933	0.929049	0.466507	0.642377	0.665887	0.665887	0.665887
d__Bacteria;p__Firmicutes;c__Bacilli;o__Bacillales;f__Bacillaceae;g__Bacillus	0.809983	0.219056	0.229576	1.47302	0.546208	0.22201	0.671854	0.659834	1	0.659834
d__Bacteria;p__Firmicutes;c__Clostridia;o__Lachnospirales;f__Lachnospiraceae;g__[Ruminococcus]_torques_group	1.08702	0.479225	0.752452	1.45983	0.77646	0.559625	0.352277	0.519802	0.519802	0.448096
d__Bacteria;p__Firmicutes;c__Clostridia;o__Oscillospirales;f__Butyricicoccaceae;g__Butyricicoccus	0.896839	0.559921	0.516912	1.3746	0.958671	0.616027	0.750002	0.796824	0.796824	0.796824
d__Bacteria;p__Firmicutes;c__Clostridia;o__Oscillospirales;f__Oscillospiraceae;g__Oscillibacter	0.501095	0.256583	0.431835	0.579072	0.577232	0.547499	0.589333	0.678822	0.678822	0.678822
d__Bacteria;p__Firmicutes;c__Clostridia;o__Oscillospirales;f__Ruminococcaceae;g__Incertae_Sedis	0.241608	0.209509	0.657115	0.267217	0.303816	0.742324	0.220018	0.711574	0.296763	0.292275
d__Bacteria;p__Firmicutes;c__Clostridia;o__Oscillospirales;f__Oscillospiraceae;g__Pseudoflavonifractor	0.134086	0.268252	0.420702	0.1401	0.676739	0.579486	0.357762	0.509684	0.653277	0.481139
d__Bacteria;p__Firmicutes;c__Clostridia;o__Oscillospirales;f__Ruminococcaceae;g__DTU089	0.185526	0.329658	0.22631	0.274301	0.841938	0.303016	0.504717	0.614673	0.614673	0.614673
d__Bacteria;p__Firmicutes;c__Clostridia;o__Oscillospirales;f__Butyricicoccaceae;g__UCG-008	0.702998	0.0292645	0	1.61183	0.0925424	0	0.120749	0.234162	0.13699	0.561775
d__Bacteria;p__Firmicutes;c__Bacilli;o__Lactobacillales;f__Leuconostocaceae;g__Weissella	0.507431	0.745391	0.378317	0.539734	0.984556	0.369354	0.803917	0.864192	0.864192	0.979727
d__Bacteria;p__Firmicutes;c__Clostridia;o__Lachnospirales;f__Lachnospiraceae;g__uncultured	0.237805	0.136846	0.375497	0.467123	0.375132	0.711267	0.623112	0.660966	0.660966	0.660966
d__Bacteria;p__Firmicutes;c__Clostridia;o__Lachnospirales;f__Lachnospiraceae;g__CAG-56	0.0678047	0.0507251	0.45401	0.0923811	0.160407	0.751836	0.143543	0.371876	0.371876	0.14736
d__Bacteria;p__Firmicutes;c__Clostridia;o__Lachnospirales;f__Lachnospiraceae;g__Lachnoclostridium	0.510648	0.21198	0.361292	0.748638	0.488671	0.374979	0.286953	0.348435	0.76523	0.348435
d__Bacteria;p__Firmicutes;c__Clostridia;o__Oscillospirales;f__Ruminococcaceae;g__Subdoligranulum	0.219722	0.0993197	0.238052	0.365117	0.199079	0.495895	0.676882	0.750518	0.874668	0.750518
d__Bacteria;p__Proteobacteria;c__Gammaproteobacteria;o__Burkholderiales;f__Comamonadaceae;__	0.237124	0.177014	0.186568	0.215402	0.279945	0.234377	0.435045	0.556509	0.556509	0.720466
d__Bacteria;p__Cyanobacteria;c__Cyanobacteriia;o__Chloroplast;f__Chloroplast;g__Chloroplast	0.735397	0.175126	0.149354	2.00508	0.259276	0.141715	0.950319	0.938879	0.938879	0.938879
d__Bacteria;p__Firmicutes;c__Clostridia;o__Oscillospirales;f__Oscillospiraceae;g__Intestinimonas	0.268191	0.0682838	0.100268	0.486815	0.215932	0.248897	0.550728	0.623639	0.623639	0.623639
d__Bacteria;p__Firmicutes;c__Clostridia;o__Oscillospirales;f__Ruminococcaceae;g__Negativibacillus	0.153325	0.105592	0.153507	0.171228	0.189025	0.174446	0.788771	0.839941	0.978862	0.839941
d__Bacteria;p__Firmicutes;c__Clostridia;o__Oscillospirales;f__Oscillospiraceae;g__UCG-005	0.227668	0.142516	0.162081	0.399298	0.189596	0.11829	0.545617	0.867634	0.58554	0.58554
d__Bacteria;p__Firmicutes;c__Bacilli;o__Bacillales;f__Planococcaceae;g__Kurthia	0.198038	0.0925959	0.270813	0.146094	0.133982	0.41691	0.334407	0.421792	0.537749	0.537749
d__Bacteria;p__Proteobacteria;c__Gammaproteobacteria;o__Pseudomonadales;f__Moraxellaceae;g__Acinetobacter	0.0511909	0.0367936	0.727254	0.0736348	0.0315644	1.41607	0.142823	0.836816	0.165649	0.165649
d__Bacteria;p__Firmicutes;c__Clostridia;o__Oscillospirales;f__Oscillospiraceae;g__Flavonifractor	0.437576	0.209572	0.284667	0.52553	0.365283	0.291132	0.68161	0.691049	0.691049	0.691049
d__Bacteria;p__Bacteroidota;c__Bacteroidia;o__Flavobacteriales;f__Weeksellaceae;g__Empedobacter	0.00904994	0	0.546358	0.0256039	0	1.58382	0.180699	0.410046	0.457317	0.197913
d__Bacteria;p__Proteobacteria;c__Gammaproteobacteria;o__Enterobacterales;f__Enterobacteriaceae;__	0.139777	0.0161307	0.14078	0.229196	0.0341194	0.153376	0.132878	0.295297	0.491273	0.143508
d__Bacteria;p__Firmicutes;c__Clostridia;o__Lachnospirales;f__Lachnospiraceae;g__Tuzzerella	0	0.122556	0.133305	0	0.387555	0.148799	0.0227796	0.524717	0.0252235	0.0683889
d__Bacteria;p__Firmicutes;c__Clostridia;o__Oscillospirales;f__[Eubacterium]_coprostanoligenes_group;g__[Eubacterium]_coprostanoligenes_group	0.282248	0.0316999	0.247731	0.684213	0.0555928	0.252135	0.097256	0.210896	0.528945	0.106348
d__Bacteria;p__Firmicutes;c__Clostridia;o__Lachnospirales;f__Lachnospiraceae;g__ASF356	0.118673	0.0267841	0.0621145	0.172265	0.0698406	0.1259	0.282111	0.337117	0.480432	0.480432
d__Bacteria;p__Firmicutes;c__Bacilli;o__Paenibacillales;f__Paenibacillaceae;g__Paenibacillus	0.263423	0.00741324	0.0240453	0.777514	0.0171256	0.0247653	0.236313	0.473396	0.473396	0.271917
d__Bacteria;p__Firmicutes;c__Clostridia;o__Oscillospirales;f__Oscillospiraceae;g__uncultured	0.141752	0.00988997	0.0455031	0.242831	0.0312748	0.0857076	0.11246	0.136752	0.638065	0.189464
d__Bacteria;p__Firmicutes;c__Clostridia;o__Oscillospirales;f__Ruminococcaceae;g__uncultured	0.207394	0.153536	0.152802	0.474619	0.287645	0.199011	0.794584	0.87061	0.87061	0.87061
d__Bacteria;p__Firmicutes;c__Clostridia;o__Lachnospirales;f__Lachnospiraceae;g__[Ruminococcus]_gauvreauii_group	0.0395876	0.0328627	0.100915	0.089026	0.0574394	0.116735	0.0909105	0.932875	0.0958211	0.0958211
d__Bacteria;p__Actinobacteriota;c__Actinobacteria;o__Micrococcales;f__Dermabacteraceae;g__Brachybacterium	0.130762	0.0303323	0.116872	0.141605	0.029821	0.220471	0.150664	0.15679	0.393093	0.393093
d__Bacteria;p__Firmicutes;c__Clostridia;o__Oscillospirales;f__Ruminococcaceae;g__Anaerofilum	0.0358721	0.0721857	0.0786154	0.113438	0.228271	0.248604	0.995253	0.961099	0.961099	0.961099
d__Bacteria;p__Firmicutes;c__Bacilli;o__Lactobacillales;f__Aerococcaceae;g__Aerococcus	0.0637616	0.00546923	0.122966	0.0994249	0.0115348	0.268368	0.137492	0.148716	0.88598	0.148716
d__Bacteria;p__Firmicutes;c__Clostridia;o__Lachnospirales;f__Lachnospiraceae;g__Sellimonas	0.0425593	0.146912	0.165008	0.0552925	0.43353	0.258597	0.353813	0.498908	0.498908	0.449078
d__Bacteria;p__Firmicutes;c__Bacilli;o__Lactobacillales;f__Streptococcaceae;g__Lactococcus	0.048638	0.0499677	0.0668068	0.0960643	0.0508577	0.0948046	0.630473	0.658095	0.658095	0.91638
d__Bacteria;p__Proteobacteria;c__Gammaproteobacteria;o__Enterobacterales;f__Erwiniaceae;g__Pantoea	0	0	0.148477	0	0	0.350139	0.126316	1	0.11719	0.11719
d__Bacteria;p__Firmicutes;c__Clostridia;o__Monoglobales;f__Monoglobaceae;g__Monoglobus	0.0241576	0.0326815	0.0655968	0.0422372	0.103348	0.0822335	0.174763	0.309229	0.57643	0.204991
d__Bacteria;p__Proteobacteria;c__Gammaproteobacteria;o__Burkholderiales;f__Burkholderiaceae;g__Cupriavidus	0.117896	0	0.0356188	0.336341	0	0.0657048	0.217125	0.315949	0.666966	0.277624
d__Bacteria;p__Firmicutes;c__Clostridia;o__Oscillospirales;f__Butyricicoccaceae;g__UCG-009	0.0667834	0.0312155	0.0121274	0.0951781	0.0987119	0.0257213	0.269254	0.307439	0.307439	0.81048
d__Bacteria;p__Firmicutes;c__Clostridia;o__Clostridia_UCG-014;f__Clostridia_UCG-014;g__Clostridia_UCG-014	0.0409066	0.0767835	0.0424518	0.103487	0.133289	0.0895473	0.559184	0.567504	0.922023	0.567504
d__Bacteria;p__Firmicutes;c__Clostridia;o__Oscillospirales;f__Ruminococcaceae;g__Anaerotruncus	0.0465432	0.0227613	0.0159202	0.0938148	0.0719774	0.0304276	0.553496	0.61645	0.837144	0.61645
d__Bacteria;p__Proteobacteria;c__Gammaproteobacteria;o__Xanthomonadales;f__Xanthomonadaceae;g__Xanthomonas	0	0	0.0915869	0	0	0.249912	0.126316	1	0.11719	0.11719
d__Bacteria;p__Firmicutes;c__Clostridia;o__Oscillospirales;f__Ruminococcaceae;__	0.121111	0.190754	0.0693021	0.163418	0.324382	0.111393	0.578822	0.896387	0.606884	0.606884
d__Bacteria;p__Firmicutes;c__Clostridia;o__Clostridiales;f__Clostridiaceae;g__Clostridium_sensu_stricto_13	0.0340091	0.0270565	0.0417742	0.0721215	0.0496195	0.07086	0.919825	0.85758	0.85758	0.85758
d__Bacteria;p__Firmicutes;c__Clostridia;o__Oscillospirales;f__Ruminococcaceae;g__Caproiciproducens	0.0137258	0.0147958	0.0635736	0.0434048	0.0352782	0.103842	0.137532	0.68338	0.175295	0.206478
Unassigned;__;__;__;__;__	0.0273348	0.14957	0.0468889	0.0512487	0.377231	0.105226	0.736245	0.850906	0.850906	0.850906
d__Bacteria;p__Firmicutes;c__Clostridia;o__Lachnospirales;f__Lachnospiraceae;g__Anaerosporobacter	0.0669405	0.0988272	0.0222352	0.109466	0.243503	0.070314	0.380957	0.68338	0.516052	0.516052
d__Bacteria;p__Proteobacteria;c__Alphaproteobacteria;o__Sphingomonadales;f__Sphingomonadaceae;g__Sphingomonas	0.0325037	0.0186246	0.0402316	0.0707608	0.028581	0.0662848	0.828254	0.953111	0.925817	0.925817
d__Bacteria;p__Proteobacteria;c__Alphaproteobacteria;o__Rhizobiales;f__Rhizobiaceae;g__Allorhizobium-Neorhizobium-Pararhizobium-Rhizobium	0.0211105	0.00700284	0.0597887	0.0348239	0.0123891	0.107534	0.634493	0.649793	0.649793	0.649793
d__Bacteria;p__Bacteroidota;c__Bacteroidia;o__Flavobacteriales;f__Weeksellaceae;g__Cloacibacterium	0.041538	0.0141403	0.0270182	0.0560073	0.0324947	0.0371215	0.40295	0.5487	0.628159	0.595025
d__Bacteria;p__Actinobacteriota;c__Actinobacteria;o__Micrococcales;f__Brevibacteriaceae;g__Brevibacterium	0.0591025	0.00602838	0.0409954	0.0757904	0.0127665	0.0473629	0.0938226	0.121227	0.694273	0.146437
d__Bacteria;p__Proteobacteria;c__Alphaproteobacteria;o__Sphingomonadales;f__Sphingomonadaceae;g__Sphingobium	0.0300766	0.0204748	0.0195597	0.0451556	0.0459058	0.0350048	0.503672	0.620645	0.620645	0.75061
d__Bacteria;p__Firmicutes;c__Clostridia;o__Lachnospirales;f__Lachnospiraceae;g__[Eubacterium]_hallii_group	0.0081338	0	0.0578718	0.0257213	0	0.0797546	0.0439387	0.583916	0.0989564	0.0510572
d__Bacteria;p__Firmicutes;c__Clostridia;o__Lachnospirales;f__Lachnospiraceae;g__Anaerostipes	0.00485583	0.0441201	0.0165593	0.010649	0.13952	0.0279984	0.555845	0.757353	0.684284	0.684284
d__Bacteria;p__Firmicutes;c__Bacilli;o__Lactobacillales;f__Lactobacillaceae;g__Pediococcus	0.0328183	0.0302116	0.011894	0.0425023	0.0579822	0.0376121	0.259139	0.530959	0.309933	0.474177
d__Bacteria;__;__;__;__;__	0.0853804	0.00360288	0.020134	0.149566	0.00584553	0.0427332	0.255669	0.232239	0.232239	0.987924
d__Bacteria;p__Firmicutes;c__Clostridia;o__Lachnospirales;f__Lachnospiraceae;g__CHKCI001	0.0395755	0.050118	0.0149898	0.053722	0.108153	0.0317888	0.565168	0.709299	0.709299	0.74421
d__Bacteria;p__Firmicutes;c__Clostridia;o__Lachnospirales;f__Lachnospiraceae;g__Catenibacillus	0.0196447	0.0344938	0	0.0419092	0.0852623	0	0.330126	1	0.295915	0.295915
d__Bacteria;p__Bacteroidota;c__Bacteroidia;o__Sphingobacteriales;f__Sphingobacteriaceae;g__Sphingobacterium	0.0131834	0.00259605	0.0677996	0.0416896	0.00820944	0.144099	0.0511017	0.863996	0.0648847	0.0648847
d__Eukaryota;__;__;__;__;__	0.0896182	0	0	0.283398	0	0	0.367879	0.331007	0.331007	1
d__Bacteria;p__Actinobacteriota;c__Actinobacteria;o__Micrococcales;f__Micrococcaceae;g__Glutamicibacter	0.024176	0	0.0410195	0.0373709	0	0.0562529	0.0736599	0.109086	0.74421	0.101805
d__Bacteria;p__Firmicutes;c__Clostridia;o__Oscillospirales;__;__	0	0.00544692	0.0319702	0	0.0172247	0.0724864	0.31769	0.494702	0.391583	0.494702
d__Bacteria;p__Firmicutes;c__Bacilli;o__Lactobacillales;f__Aerococcaceae;g__Aerosphaera	0.0116831	0.00186925	0.027334	0.0247883	0.00591108	0.0864378	0.751727	0.842663	0.842663	0.897409
d__Bacteria;p__Firmicutes;c__Clostridia;o__Lachnospirales;f__Lachnospiraceae;g__Blautia	0	0.0476058	0	0	0.100967	0	0.126316	0.11719	1	0.11719
d__Bacteria;p__Proteobacteria;c__Alphaproteobacteria;o__Rhizobiales;f__Beijerinckiaceae;g__Methylobacterium-Methylorubrum	0	0	0.0447214	0	0	0.141422	0.367879	1	0.331007	0.331007
d__Bacteria;p__Actinobacteriota;c__Actinobacteria;o__Micrococcales;f__Microbacteriaceae;g__Curtobacterium	0	0	0.0296624	0	0	0.0730382	0.126316	1	0.11719	0.11719
d__Bacteria;p__Proteobacteria;c__Alphaproteobacteria;o__Rickettsiales;f__Mitochondria;g__Mitochondria	0.058127	0.015111	0.0183464	0.119837	0.0276986	0.0317675	0.552686	0.615583	0.615583	0.836945
d__Bacteria;p__Firmicutes;c__Negativicutes;o__Acidaminococcales;f__Acidaminococcaceae;g__Phascolarctobacterium	0.0302607	0.0123625	0.00485938	0.0956928	0.0390936	0.0153667	0.995253	0.961099	0.961099	0.961099
d__Bacteria;p__Firmicutes;c__Bacilli;o__Bacillales;f__Planococcaceae;g__Lysinibacillus	0.0387839	0	0.024628	0.0544927	0	0.0778806	0.0658122	0.0698165	0.163103	0.506029
d__Bacteria;p__Bacteroidota;c__Bacteroidia;o__Bacteroidales;f__Prevotellaceae;g__Prevotella	0	0	0.124331	0	0	0.393169	0.367879	1	0.331007	0.331007
d__Bacteria;p__Bacteroidota;c__Bacteroidia;o__Bacteroidales;f__p-251-o5;g__p-251-o5	0	0	0.0205846	0	0	0.0650942	0.367879	1	0.331007	0.331007
d__Bacteria;p__Bacteroidota;c__Bacteroidia;o__Bacteroidales;f__Rikenellaceae;g__Rikenellaceae_RC9_gut_group	0	0	0.0395224	0	0	0.124981	0.367879	1	0.331007	0.331007
d__Bacteria;p__Firmicutes;c__Clostridia;o__Peptostreptococcales-Tissierellales;f__Peptostreptococcaceae;__	0.0124773	0.00621118	0.00697394	0.0394565	0.0196415	0.0220535	0.995253	0.961099	0.961099	0.961099
d__Bacteria;p__Firmicutes;c__Clostridia;o__Christensenellales;f__Christensenellaceae;g__Christensenellaceae_R-7_group	0	0.00275719	0.0237155	0	0.00871901	0.0616525	0.151829	0.505307	0.167423	0.318943
d__Bacteria;p__Proteobacteria;c__Gammaproteobacteria;o__Enterobacterales;f__Morganellaceae;g__Proteus	0.0198402	0.00247249	0.00380397	0.0627402	0.00781871	0.0120292	0.995253	0.961099	0.961099	0.961099
d__Bacteria;p__Proteobacteria;c__Gammaproteobacteria;o__Burkholderiales;f__Comamonadaceae;g__Comamonas	0	0	0.0393948	0	0	0.0867704	0.126316	1	0.11719	0.11719
d__Bacteria;p__Firmicutes;c__Clostridia;o__Lachnospirales;f__Lachnospiraceae;g__Herbinix	0.00291579	0.00812231	0.024628	0.00922054	0.025685	0.0778806	0.995253	0.961099	0.961099	0.961099
d__Bacteria;p__Firmicutes;c__Clostridia;o__Oscillospirales;f__Ruminococcaceae;g__Pygmaiobacter	0	0.00715354	0.0217749	0	0.0226215	0.0688583	0.595136	0.591763	0.591763	0.953174
d__Bacteria;p__Bacteroidota;c__Bacteroidia;o__Bacteroidales;f__Bacteroidales_UCG-001;g__Bacteroidales_UCG-001	0	0	0.0288184	0	0	0.0911319	0.367879	1	0.331007	0.331007
d__Bacteria;p__Spirochaetota;c__Spirochaetia;o__Spirochaetales;f__Spirochaetaceae;g__Treponema	0	0	0.0172911	0	0	0.0546792	0.367879	1	0.331007	0.331007
d__Bacteria;p__Firmicutes;c__Clostridia;o__Oscillospirales;f__Ruminococcaceae;g__UBA1819	0.0241736	0	0	0.0764435	0	0	0.367879	0.331007	0.331007	1
d__Bacteria;p__Proteobacteria;c__Alphaproteobacteria;o__Rhodobacterales;f__Rhodobacteraceae;g__Paracoccus	0	0.0128594	0.0137479	0	0.0207083	0.0293812	0.223873	0.295083	0.295083	0.724781
d__Bacteria;p__Fibrobacterota;c__Fibrobacteria;o__Fibrobacterales;f__Fibrobacteraceae;g__Fibrobacter	0	0	0.0378757	0	0	0.119773	0.367879	1	0.331007	0.331007
d__Bacteria;p__Firmicutes;c__Negativicutes;o__Acidaminococcales;f__Acidaminococcaceae;g__Succiniclasticum	0	0	0.0197612	0	0	0.0624905	0.367879	1	0.331007	0.331007
d__Bacteria;p__Actinobacteriota;c__Coriobacteriia;o__Coriobacteriales;f__Eggerthellaceae;g__CHKCI002	0	0.0147067	0.0039735	0	0.0465066	0.00903616	0.366434	0.526032	0.471668	0.526032
d__Bacteria;p__Actinobacteriota;c__Actinobacteria;o__Streptosporangiales;f__Nocardiopsaceae;g__Nocardiopsis	0.0162884	0	0.00925899	0.0343632	0	0.0199147	0.200516	0.235029	0.557342	0.36084
d__Bacteria;p__Proteobacteria;c__Alphaproteobacteria;o__Rhodospirillales;f__uncultured;g__uncultured	0.00349162	0.00804683	0.0105802	0.0110415	0.0175116	0.0149598	0.388317	0.560306	0.511759	0.560306
d__Bacteria;p__Firmicutes;c__Bacilli;o__RF39;f__RF39;g__RF39	0.0151304	0.017948	0.0223925	0.0478464	0.0400281	0.0279658	0.244385	0.636134	0.308406	0.370108
d__Bacteria;p__Firmicutes;c__Bacilli;o__Erysipelotrichales;f__Erysipelotrichaceae;g__[Clostridium]_innocuum_group	0.00240754	0.0065363	0.00649924	0.0076133	0.0206696	0.016172	0.796028	0.931501	0.886664	0.886664
d__Bacteria;p__Bacteroidota;c__Bacteroidia;o__Bacteroidales;f__Bacteroidales_RF16_group;g__Bacteroidales_RF16_group	0	0	0.0193495	0	0	0.0611886	0.367879	1	0.331007	0.331007
d__Bacteria;p__Proteobacteria;c__Gammaproteobacteria;o__Burkholderiales;f__Alcaligenaceae;g__Pusillimonas	0	0	0.0135275	0	0	0.0427778	0.367879	1	0.331007	0.331007
d__Bacteria;p__Actinobacteriota;c__Actinobacteria;o__Corynebacteriales;f__Dietziaceae;g__Dietzia	0.00524843	0.00487984	0.00425196	0.016597	0.0113292	0.0134459	0.836735	0.931694	0.965719	0.931694
d__Bacteria;p__Firmicutes;c__Clostridia;o__Oscillospirales;f__Oscillospiraceae;g__Oscillospira	0	0.0188593	0	0	0.0596385	0	0.367879	0.331007	1	0.331007
d__Bacteria;p__Proteobacteria;c__Gammaproteobacteria;o__Pseudomonadales;f__Pseudomonadaceae;g__Pseudomonas	0	0	0.0477854	0	0	0.0818756	0.0402901	1	0.0422589	0.0422589
d__Bacteria;p__Patescibacteria;c__Gracilibacteria;o__Absconditabacteriales_(SR1);f__Absconditabacteriales_(SR1);g__Absconditabacteriales_(SR1)	0	0	0.0115274	0	0	0.0364528	0.367879	1	0.331007	0.331007
d__Bacteria;p__Firmicutes;c__Bacilli;o__Lactobacillales;f__Carnobacteriaceae;g__Jeotgalibaca	0	0	0.0164004	0	0	0.0518627	0.367879	1	0.331007	0.331007
d__Bacteria;p__Proteobacteria;c__Gammaproteobacteria;o__Burkholderiales;f__Sutterellaceae;g__Sutterella	0	0	0.016799	0	0	0.0358002	0.126316	1	0.11719	0.11719
d__Bacteria;p__Proteobacteria;c__Gammaproteobacteria;o__Xanthomonadales;f__Rhodanobacteraceae;g__Pseudofulvimonas	0.00310198	0	0.00992019	0.00980931	0	0.0313704	0.595136	0.591763	0.953174	0.591763
d__Bacteria;p__Bacteroidota;c__Bacteroidia;o__Bacteroidales;f__Rikenellaceae;__	0	0	0.010704	0	0	0.033849	0.367879	1	0.331007	0.331007
d__Bacteria;p__Firmicutes;c__Bacilli;o__Lactobacillales;f__Leuconostocaceae;g__Leuconostoc	0.00853054	0.00430005	0	0.0220476	0.0135979	0	0.34282	0.464398	0.430197	0.464398
d__Bacteria;p__Firmicutes;c__Clostridia;o__Oscillospirales;f__Ruminococcaceae;g__Ruminococcus	0.00174948	0.0258038	0.00911134	0.00553233	0.0544586	0.0288126	0.670384	0.677968	0.965719	0.677968
d__Bacteria;p__Bacteroidota;c__Bacteroidia;o__Flavobacteriales;f__Weeksellaceae;g__Weeksella	0.0116324	0	0.00485938	0.0367849	0	0.0153667	0.595136	0.591763	0.953174	0.591763
d__Bacteria;p__Proteobacteria;c__Gammaproteobacteria;o__Burkholderiales;f__Alcaligenaceae;g__Alcaligenes	0	0	0.0139707	0	0	0.0441793	0.367879	1	0.331007	0.331007
d__Bacteria;p__Bacteroidota;c__Bacteroidia;o__Bacteroidales;f__Rikenellaceae;g__SP3-e08	0	0	0.0144092	0	0	0.045566	0.367879	1	0.331007	0.331007
d__Bacteria;p__Spirochaetota;c__Spirochaetia;o__Spirochaetales;f__Spirochaetaceae;g__M2PT2-76_termite_group	0	0	0.00946892	0	0	0.0299433	0.367879	1	0.331007	0.331007
d__Bacteria;p__Bacteroidota;c__Bacteroidia;o__Bacteroidales;f__Prevotellaceae;g__Prevotellaceae_UCG-001	0	0	0.0139975	0	0	0.0442641	0.367879	1	0.331007	0.331007
d__Bacteria;p__Bacteroidota;c__Bacteroidia;o__Flavobacteriales;f__Flavobacteriaceae;g__Flavobacterium	0	0	0.0133599	0	0	0.0329958	0.126316	1	0.11719	0.11719
d__Bacteria;p__Bacteroidota;c__Bacteroidia;o__Sphingobacteriales;f__Sphingobacteriaceae;g__Mucilaginibacter	0	0	0.00999096	0	0	0.0315942	0.367879	1	0.331007	0.331007
d__Bacteria;p__Proteobacteria;c__Gammaproteobacteria;o__Aeromonadales;f__Succinivibrionaceae;g__Succinivibrionaceae_UCG-002	0	0	0.00864553	0	0	0.0273396	0.367879	1	0.331007	0.331007
d__Bacteria;p__Cyanobacteria;c__Vampirivibrionia;o__Gastranaerophilales;f__Gastranaerophilales;g__Gastranaerophilales	0.00641474	0.00720999	0.0125413	0.0202852	0.0128612	0.0269798	0.671436	0.785152	0.785152	0.785152
d__Bacteria;p__Proteobacteria;c__Gammaproteobacteria;o__Burkholderiales;f__Sutterellaceae;g__Parasutterella	0.00349162	0	0.00975066	0.0110415	0	0.0233274	0.34282	0.464398	0.464398	0.430197
d__Bacteria;p__Proteobacteria;c__Gammaproteobacteria;o__Xanthomonadales;f__Xanthomonadaceae;g__Luteimonas	0.00120377	0.00275719	0.00668165	0.00380665	0.00871901	0.0211292	0.995253	0.961099	0.961099	0.961099
d__Bacteria;p__Firmicutes;c__Bacilli;o__Bacillales;f__Planococcaceae;__	0	0.00844032	0.0071364	0	0.0266906	0.0225673	0.595136	0.591763	0.591763	0.953174
d__Bacteria;p__Firmicutes;c__Bacilli;o__Exiguobacterales;f__Exiguobacteraceae;g__Exiguobacterium	0	0	0.0110182	0	0	0.0232475	0.126316	1	0.11719	0.11719
d__Bacteria;p__Proteobacteria;c__Gammaproteobacteria;o__Alteromonadales;f__Alteromonadaceae;g__Alishewanella	0	0	0.00856743	0	0	0.0270926	0.367879	1	0.331007	0.331007
d__Bacteria;p__Firmicutes;c__Clostridia;o__Clostridia;f__Hungateiclostridiaceae;g__Saccharofermentans	0	0	0.00782215	0	0	0.0247358	0.367879	1	0.331007	0.331007
d__Bacteria;p__Bacteroidota;c__Bacteroidia;o__Bacteroidales;f__Bacteroidetes_BD2-2;g__Bacteroidetes_BD2-2	0	0	0.00699876	0	0	0.022132	0.367879	1	0.331007	0.331007
d__Bacteria;p__Firmicutes;c__Clostridia;o__Oscillospirales;f__Ruminococcaceae;g__Paludicola	0.00481507	0	0.0078965	0.0152266	0	0.0249709	0.595136	0.591763	0.953174	0.591763
d__Bacteria;p__Proteobacteria;c__Gammaproteobacteria;o__Cellvibrionales;f__Cellvibrionaceae;g__Cellvibrio	0	0	0.0102932	0	0	0.0237893	0.126316	1	0.11719	0.11719
d__Bacteria;p__Firmicutes;c__Clostridia;o__Lachnospirales;f__Lachnospiraceae;g__Lachnospiraceae_FE2018_group	0.00604339	0	0.00225459	0.0191109	0	0.00712963	0.595136	0.591763	0.953174	0.591763
d__Bacteria;p__Firmicutes;c__Bacilli;o__Erysipelotrichales;f__Erysipelotrichaceae;g__Merdibacter	0.00160867	0.0048865	0	0.00508705	0.0154525	0	0.595136	0.953174	0.591763	0.591763
d__Bacteria;p__Patescibacteria;c__Saccharimonadia;o__Saccharimonadales;f__Saccharimonadaceae;g__Candidatus_Saccharimonas	0	0.00618123	0.00303375	0	0.0195468	0.00959356	0.595136	0.591763	0.591763	0.953174
d__Bacteria;p__Proteobacteria;c__Gammaproteobacteria;o__Aeromonadales;f__Succinivibrionaceae;__	0	0	0.00576369	0	0	0.0182264	0.367879	1	0.331007	0.331007
d__Bacteria;p__Firmicutes;c__Clostridia;o__Lachnospirales;f__Lachnospiraceae;g__Tyzzerella	0.00391225	0	0	0.0123716	0	0	0.367879	0.331007	0.331007	1
d__Bacteria;p__Firmicutes;c__Bacilli;o__Staphylococcales;f__Staphylococcaceae;g__Jeotgalicoccus	0.00758106	0	0	0.0239734	0	0	0.367879	0.331007	0.331007	1
d__Bacteria;p__Proteobacteria;c__Alphaproteobacteria;o__Sphingomonadales;f__Sphingomonadaceae;g__Novosphingobium	0.00214489	0.0042058	0.00380608	0.00678273	0.0132999	0.0120359	0.995253	0.961099	0.961099	0.961099
d__Bacteria;p__Verrucomicrobiota;c__Kiritimatiellae;o__WCHB1-41;f__WCHB1-41;g__WCHB1-41	0	0	0.005352	0	0	0.0169245	0.367879	1	0.331007	0.331007
d__Bacteria;p__Bacteroidota;c__Bacteroidia;o__Bacteroidales;f__Prevotellaceae;g__Prevotellaceae_UCG-003	0.00581937	0	0.005352	0.0184025	0	0.0169245	0.595136	0.591763	0.953174	0.591763
d__Bacteria;p__Bacteroidota;c__Bacteroidia;o__Bacteroidales;f__F082;g__F082	0	0	0.0115274	0	0	0.0364528	0.367879	1	0.331007	0.331007
d__Bacteria;p__Verrucomicrobiota;c__Lentisphaeria;o__Victivallales;f__vadinBE97;g__vadinBE97	0	0	0.00452861	0	0	0.0143207	0.367879	1	0.331007	0.331007
d__Bacteria;p__Firmicutes;c__Bacilli;o__Erysipelotrichales;f__Erysipelotrichaceae;g__uncultured	0.00180565	0	0.00242969	0.00570997	0	0.00768336	0.595136	0.591763	0.953174	0.591763
d__Bacteria;p__Proteobacteria;c__Gammaproteobacteria;o__Aeromonadales;f__Succinivibrionaceae;g__Succinimonas	0	0	0.00411692	0	0	0.0130188	0.367879	1	0.331007	0.331007
d__Bacteria;p__Firmicutes;c__Clostridia;o__Lachnospirales;f__Lachnospiraceae;g__probable_genus_10	0	0	0.00411692	0	0	0.0130188	0.367879	1	0.331007	0.331007
d__Bacteria;p__Bacteroidota;c__Bacteroidia;o__Bacteroidales;f__Marinilabiliaceae;g__uncultured	0	0	0.00411692	0	0	0.0130188	0.367879	1	0.331007	0.331007
d__Bacteria;p__Firmicutes;c__Bacilli;o__Erysipelotrichales;f__Erysipelotrichaceae;g__Erysipelotrichaceae	0	0.00346983	0.00135275	0	0.00748156	0.00427778	0.31769	0.391583	0.494702	0.494702
d__Bacteria;p__Proteobacteria;c__Gammaproteobacteria;o__Burkholderiales;f__Oxalobacteraceae;g__Massilia	0	0.00373849	0	0	0.0118222	0	0.367879	0.331007	1	0.331007
d__Bacteria;p__Proteobacteria;c__Gammaproteobacteria;o__Burkholderiales;f__Alcaligenaceae;__	0	0.00373849	0	0	0.0118222	0	0.367879	0.331007	1	0.331007
d__Bacteria;p__Actinobacteriota;c__Actinobacteria;o__Kineosporiales;f__Kineosporiaceae;g__Quadrisphaera	0	0	0.00380608	0	0	0.0120359	0.367879	1	0.331007	0.331007
d__Bacteria;p__WPS-2;c__WPS-2;o__WPS-2;f__WPS-2;g__WPS-2	0	0	0.00329354	0	0	0.0104151	0.367879	1	0.331007	0.331007
d__Bacteria;p__Desulfobacterota;c__Desulfuromonadia;o__PB19;f__PB19;g__PB19	0	0	0.00329354	0	0	0.0104151	0.367879	1	0.331007	0.331007
d__Bacteria;p__Proteobacteria;c__Alphaproteobacteria;o__Rhizobiales;f__Rhizobiaceae;g__Aureimonas	0	0.00432686	0	0	0.0136827	0	0.367879	0.331007	1	0.331007
d__Bacteria;p__Firmicutes;c__Bacilli;o__Izemoplasmatales;f__Izemoplasmatales;g__Izemoplasmatales	0	0.00241255	0	0	0.00762914	0	0.367879	0.331007	1	0.331007
d__Bacteria;p__Spirochaetota;c__MVP-15;o__MVP-15;f__MVP-15;g__MVP-15	0	0	0.00288184	0	0	0.00911319	0.367879	1	0.331007	0.331007
d__Bacteria;p__Bacteroidota;c__Bacteroidia;o__Bacteroidales;f__Prevotellaceae;g__Prevotellaceae_UCG-004	0	0	0.00288184	0	0	0.00911319	0.367879	1	0.331007	0.331007
d__Archaea;p__Euryarchaeota;c__Methanobacteria;o__Methanobacteriales;f__Methanobacteriaceae;g__Methanobrevibacter	0	0	0.00288184	0	0	0.00911319	0.367879	1	0.331007	0.331007
d__Bacteria;p__Proteobacteria;c__Alphaproteobacteria;o__Rhizobiales;f__Rhizobiaceae;g__Ochrobactrum	0	0	0.00718317	0	0	0.0227152	0.367879	1	0.331007	0.331007
d__Bacteria;p__Firmicutes;c__Clostridia;o__Lachnospirales;f__Lachnospiraceae;g__Lachnospiraceae_NK4A136_group	0.00362603	0	0	0.0114665	0	0	0.367879	0.331007	0.331007	1
d__Bacteria;p__Proteobacteria;c__Gammaproteobacteria;o__Burkholderiales;f__Chitinibacteraceae;g__Deefgea	0.00152509	0.00259605	0	0.00482275	0.00820944	0	0.595136	0.953174	0.591763	0.591763
d__Bacteria;p__Verrucomicrobiota;c__Verrucomicrobiae;o__Pedosphaerales;f__Pedosphaeraceae;g__DEV114	0	0	0.00247015	0	0	0.00781131	0.367879	1	0.331007	0.331007
d__Bacteria;p__Firmicutes;c__Clostridia;o__Oscillospirales;f__UCG-010;g__UCG-010	0	0.00309062	0.00554865	0	0.00977339	0.0117851	0.366434	0.526032	0.471668	0.526032
d__Bacteria;p__Proteobacteria;c__Gammaproteobacteria;o__Burkholderiales;f__Rhodocyclaceae;g__Dechloromonas	0	0	0.00225459	0	0	0.00712963	0.367879	1	0.331007	0.331007
d__Bacteria;p__Proteobacteria;c__Alphaproteobacteria;o__Rhizobiales;f__Devosiaceae;g__Devosia	0.00310198	0	0	0.00980931	0	0	0.367879	0.331007	0.331007	1
d__Bacteria;p__Proteobacteria;c__Gammaproteobacteria;o__Xanthomonadales;f__Xanthomonadaceae;g__Pseudoxanthomonas	0	0.0013786	0	0	0.00435951	0	0.367879	0.331007	1	0.331007
d__Bacteria;p__Bacteroidota;c__Bacteroidia;o__Cytophagales;f__Hymenobacteraceae;g__Hymenobacter	0	0	0.00190304	0	0	0.00601794	0.367879	1	0.331007	0.331007
d__Bacteria;p__Bacteroidota;c__Bacteroidia;o__Bacteroidales;f__Muribaculaceae;g__Muribaculaceae	0	0	0.00164677	0	0	0.00520754	0.367879	1	0.331007	0.331007
d__Bacteria;p__Bacteroidota;c__Bacteroidia;o__Bacteroidales;f__Rikenellaceae;g__U29-B03	0	0	0.00164677	0	0	0.00520754	0.367879	1	0.331007	0.331007
d__Bacteria;p__Bacteroidota;c__Bacteroidia;o__Bacteroidales;f__Prevotellaceae;g__Prevotellaceae_Ga6A1_group	0	0	0.00164677	0	0	0.00520754	0.367879	1	0.331007	0.331007
d__Bacteria;p__Chloroflexi;c__Chloroflexia;o__Thermomicrobiales;f__JG30-KF-CM45;g__JG30-KF-CM45	0	0	0.00121485	0	0	0.00384168	0.367879	1	0.331007	0.331007
d__Bacteria;p__Bacteroidota;c__Bacteroidia;o__Chitinophagales;f__Chitinophagaceae;g__Taibaiella	0	0	0.00121485	0	0	0.00384168	0.367879	1	0.331007	0.331007
